# Supplementary material for: Diet Quality Scores and Cardiometabolic Risk Factors in Mexican Children and Adolescents: A Longitudinal Analysis
Source: Nutrients. 2022 Feb 20;14(4):896. doi: 10.3390/nu14040896 (PMC8878155; doi:10.3390/nu14040896)
Supplement: Supplementary file 1 [file nutrients-14-00896-s001.zip]

Archive with 1 entries (1 files):
- nutrients-1566050-supplementary.pdf
